# Supplementary material for: Efficacy of the Sentinox Spray in Reducing Viral Load in Mild COVID-19 and Its Virucidal Activity against Other Respiratory Viruses: Results of a Randomized Controlled Trial and an In Vitro Study
Source: Viruses. 2022 May 12;14(5):1033. doi: 10.3390/v14051033 (PMC9144724; doi:10.3390/v14051033)
Supplement: Supplementary file 1 [file viruses-14-01033-s001.zip]

Archive with 1 entries (1 files):
- viruses-1706387-supplementary.pdf
